# Supplementary material for: Intracranial approach for sub-second monitoring of neurotransmitters during DBS electrode implantation does not increase infection rate
Source: PLoS One. 2022 Aug 22;17(8):e0271348. doi: 10.1371/journal.pone.0271348 (PMC9394791; doi:10.1371/journal.pone.0271348)
Supplement: S1 File — This file includes a list of all patients included in our study. There are separate columns for infection and whether a patient was a study patient, indicated with a “1”. The days to infection are included with a countdown to the prior surgery and a countdown to the study (if applicable). The culture information is also included in the final column for patients with infections. (XLSX) [file pone.0271348.s001.xlsx]

## Sheet: Anonymized database
Patient Number	Infection	Study patient	Days to infection (prior surgery to infection)	Days to infection (study to infection)	Bacteria
1
2
3
4
5
6
7
8
9	1		380		MSSA
10
11
12
13
14
15	1	1	91	-355	Staphylococcus lugdunensis
16
17
18
19
20		1
21
22
23	1		149		CoNS
24		1
25
26
27
28
29
30		1
31
32
33		1
34
35
36
37		1
38
39
40
41
42
43
44
45
46
47
48
49
50
51		1
52
53
54		1
55
56
57
58		1
59
60
61
62
63		1
64
65
66
67
68		1
69
70
71
72		1
73	1	1	273	292	MSSA
	1		168		MSSA
74
75
76
77	1	1	17	306	MSSA
	1		11		MSSA
78
79
80
81
82
83
84
85
86	1		140		MSSA
87
88		1
89
90		1
91
92
93	1		164		CoNS
94
95
96		1
97
98
99
100
101
102
103
104
105
106
107
108
109
110	1		169		MSSA
111
112
113
114
115
116
117	1		326		Enterobacter cloacae, staph lugdunensis
118
119		1
120
121
122
123
124
125	1	1	18	2566	MRSA
126
127
128
129
130
131
132
133
134
135		1
136
137
138
139
140
141
142
143
144
145
146
147		1
148
149
150
151
152		1
153
154
155		1
156
157
158	1		41		CoNS
159
160
161		1
162
163
164
165
166
167
168		1
169
170
171
172
173		1
174
175
176
177
178		1
179
180
181
182
183		1
184
185
186
187
188
189
190
191
192	1		1679		Enterobacter cloacae
193		1
194
195
196
197
198
199		1
200
201
202
203
204
205
206
207
208
209
210
211
212		1
213
214
215
216		1
217
218
219
220		1
221	1		191		Enterobacter aerogenes
222
223
224		1
225
226
227
228
229
230
231		1
232	1		746		CoNS
233
234	1		1252		Micrococcus luteus/lylae, staphylococcus epidermidis
235
236
237
238
239		1
240
241		1
242		1
243
244
245	1		82		Citrobacter koseri
246
247
248
249		1
250
251
252
253
254
255
256
257
258
259
260
261
262		1
263
264
265
266
267
268
269
270
271
272
273
274
275
276		1
277
278
279		1
280
281
282
283
284
285
286
287
288
289		1
290
291
292
293
294
295
296
297
298
299
300
301
302
303		1
304
305		1
306	1		37		MSSA
	1		89		MRSA
307	1	1	216	468	Streptococcus dysgalactiae, CoNS
308
309
310		1
311
312
313
314
315
316
317
318
319		1
320		1
321
322
323
324
325
326
327
328
329
330
331
332
333
334
335
336
337
338
339
340
341		1
342		1
343
344
345
346		1
347
348
349
350		1
351
352
353
354
355
356
357
358
359
360
361
362
363
364
365
366		1
367		1
368
369		1
370
371
372
373
374		1
375
376
377
378
379
380
381
382
383
384
385	1		25		MSSA
386
387
388
389
390		1
391
392		1
393
394
395
396		1
397
398
399
400
401	1	1	762	1910	CoNS
402
403
404
405
406		1
407		1
408		1
409		1
410		1
411
412		1
413
414
415
416
417
418
419
420
421
422		1
423
424		1
425	1		290		Citrobacter koseri, CoNS
426		1
427		1
428
429		1
430
431	1		10		MSSA
432		1
433		1
434
435
436		1
437		1
438		1
439
440		1
441	1		82		Providencia stuartii, CoNS
442
443
444		1
445		1
446		1
447
448		1
449		1
450
451
452		1
453
454
455
456
457		1
458
459
460		1
461
462
463
464
465
466
467
468		1
469
470
471
472
473
474	1		20		MRSA
475
476
477
478		1
479		1
480
481
482		1
483
484
485
486		1
487
488
489
490
491
492
493
494
495		1
496		1
497
498
499
500		1
501
502
503		1
504
505
506
507
508
509
510
511		1
512
513
514
515
516
517
518
519
520
521
522		1
523		1
524
525
526
527
528
529
530
531
532
533		1
534
535
536
537
538		1
539
540
541
542		1
543		1
544
545
546
547
548
549
550
551
552
553
554		1
555
556
557
558		1
559
560		1
561
562
563		1
564
565		1
566	1	1	2	2	MSSA
567
568
569		1
570
571
572		1
573
574
575		1
576		1
577
578		1
579
580
581		1
582
583	1	1	7	7	Serratia marsencens
584
585
586
587
588
589
590
591
592
593	1		181		MSSA
594
595		1
596	1		176		MSSA
597
598
599
600
601
602
