# Supplementary material for: Intracranial approach for sub-second monitoring of neurotransmitters during DBS electrode implantation does not increase infection rate
Source: PLoS One. 2022 Aug 22;17(8):e0271348. doi: 10.1371/journal.pone.0271348 (PMC9394791; doi:10.1371/journal.pone.0271348)
Supplement: S2 File — This file includes only the patients with infections included in our study. There are separate columns for type of surgery before infection and study participation (indicated with a “1”). The days to infection are included with a countdown to the prior surgery, a countdown to the prior phase 1 surgery, a countdown to the study (if applicable). The culture information is also included in the final column. (XLSX) [file pone.0271348.s002.xlsx]

## Sheet: Sheet1
Infection	Type of surgery immediately prior to infection (1=phase 1, 2=phase 2, 3=phase 3)	Study patient	Days to infection (prior surgery to infection)	Days to infection (prior phase 1 to infection)	Days to infection (study to infection)	Bacteria
1	2		380	401		MSSA
1	2	1	91	121	-355	Staphylococcus lugdunensis
1	3		149	2808		CoNS
1	2	1	273	292	292	MSSA
1	1		168	168	43140	MSSA
1	2	1	17	306	306	MSSA
1	3		11	882	42890	MSSA
1	2		140	161		MSSA
1	3		164	3024		CoNS
1	3		169	5188		MSSA
1	3		228	433		Enterobacter cloacae, staph lugdunensis
1	1	1	18	18	2566	MRSA
1	3		41	4500		CoNS
1	3		1679	5825		Enterobacter cloacae
1	2		191	213		Enterobacter aerogenes
1	3		746	4185		CoNS
1	3		1252	4824		Micrococcus luteus/lylae, staphylococcus epidermidis
1	2		82	103		Citrobacter koseri
1	1		37	37		MSSA
1	0.666667		89	355		MRSA
1	2	1	216	244	468	Streptococcus dysgalactiae, CoNS
1	2		25	46		MSSA
1	3	1	762	1910	1910	CoNS
1	1		290	290		Citrobacter koseri, CoNS
1	3		10	1575		MSSA
1	3		82	1924		Providencia stuartii, CoNS
1	2		20	41		MRSA
1	1	1	2	2	2	MSSA
1	1	1	7	7	7	Serratia marsencens
1	2		181	202		MSSA
1	2		176	195		MSSA
